# Supplementary material for: RpoS contributes in a host-dependent manner to Salmonella colonization of the leaf apoplast during plant disease
Source: Front Microbiol. 2022 Nov 8;13:999183. doi: 10.3389/fmicb.2022.999183 (PMC9679226; doi:10.3389/fmicb.2022.999183)
Supplement: Supplementary file 6 [file Table_2.XLSX]

## Sheet: Sheet1
Supplemental Table 2. GC-MS analysis of apoplast wash fluid collected from Nicotiana benthamiana
	Compound a	Chemical categories	Relative Concentration b	STDEV	Rank by Relative Concentration
1	Alanine (2TMS)	amino acids and derivatives	149.04	36.93	15
2	Glycine (2TMS)	amino acids and derivatives	2.69	1.83	42
3	Leucine (1TMS)	amino acids and derivatives	7.95	1.08	36
4	Proline (1TMS)	amino acids and derivatives	345.54	256.22	5
5	Valine (2TMS)	amino acids and derivatives	27.99	3.09	28
6	Serine (2TMS)	amino acids and derivatives	43.53	12.8	22
7	Leucine (2TMS)	amino acids and derivatives	16.07	3.8	30
8	Isoleucine (2TMS)	amino acids and derivatives	12.85	1.81	31
9	Threonine, DL- (2TMS)	amino acids and derivatives	12.39	2.72	33
10	Proline (2TMS)	amino acids and derivatives	264.25	130.84	7
11	Glycine (3TMS)	amino acids and derivatives	6.03	3.56	38
12	Serine (3TMS)	amino acids and derivatives	43.46	16.9	23
13	Threonine (3TMS)	amino acids and derivatives	8.84	2.96	35
14	Methionine (1TMS)	amino acids and derivatives	0.09	0.07	56
15	Aspartic acid (2TMS)	amino acids and derivatives	32.55	21.74	25
16	Asparagine [-H2O] (2TMS)	amino acids and derivatives	1.33	0.47	45
17	Aspartic acid (3TMS)	amino acids and derivatives	151.93	39.88	14
18	Pyroglutamic acid (2TMS)	amino acids and derivatives	167	54.47	12
19	Cysteine (3TMS)	amino acids and derivatives	30	11.84	27
20	Glutamic acid (3TMS)	amino acids and derivatives	88.48	46.44	18
21	Phenylalanine (2TMS)	amino acids and derivatives	8.88	2.16	34
22	Asparagine (3TMS)	amino acids and derivatives	0.11	0.07	53
23	Cysteinesulfinic acid (3TMS)	amino acids and derivatives	0	0	63
24	Glutamine, DL- (3TMS)	amino acids and derivatives	3.23	1.34	39
25	Arginine [-NH3] (3TMS)	amino acids and derivatives	0.27	0.15	50
26	Lysine (3TMS)	amino acids and derivatives	1.64	2.38	43
27	Tyrosine (2TMS)	amino acids and derivatives	0.08	0.06	57
28	Lysine (4TMS)	amino acids and derivatives	1.44	0.34	44
29	Histidine (3TMS)	amino acids and derivatives	0.08	0.12	58
30	Tyrosine (3TMS)	amino acids and derivatives	6.79	1.32	37
31	Histidine (4TMS)	amino acids and derivatives	0	0	64
32	Tryptophan, L- (1TMS)	amino acids and derivatives	0.01	0.01	62
33	Tryptophan (2TMS)	amino acids and derivatives	0.02	0	60
34	Tryptophan (3TMS)	amino acids and derivatives	1.12	0.41	46
35	Tryptophan (3TMS)	amino acids and derivatives	1.11	0.42	47
36	Cystine (4TMS)	amino acids and derivatives	0.15	0.32	51
37	Lactic acid, DL- (2TMS)	organic acids	0.1	0.14	54
38	Glycolic acid (2TMS)	organic acids	0.14	0.11	52
39	Oxalic acid (2TMS)	organic acids	0.1	0.04	55
40	Malonic acid (2TMS)	organic acids	0.02	0.02	61
41	Phosphoric acid (3TMS)	organic acids	3.12	1.58	41
42	Nicotinic acid (1TMS)	organic acids	0.56	0.37	48
43	Maleic acid (2TMS)	organic acids	31.46	9.88	26
44	Succinic acid (2TMS)	organic acids	3.15	0.67	40
45	Fumaric acid (2TMS)	organic acids	69.25	15.12	19
46	Malic acid (3TMS)	organic acids	738.18	99.25	2
47	Putrescine (3TMS)	organic acids	100.54	18.88	17
48	Butanoic acid, 4-amino- (3TMS)	organic acids	459.55	82.01	4
49	Glutaric acid, 2-oxo-1meox2tms	organic acids	0.39	0.6	49
50	Tartaric acid (4TMS)	organic acids	0	0	65
51	Putrescine (4TMS)	organic acids	12.58	11.66	32
52	Shikimic acid (4TMS)	organic acids	0.03	0.01	59
53	Citric acid (4TMS)	organic acids	24.02	6.44	29
54	Quinic acid (5TMS)	organic acids	319.7	158.96	6
55	Cinnamic acid,4-hydroxy,trans (2TMS)	organic acids	0	0	66
56	Glucose-6-p (1MEOX) (6TMS)	sugars and sugar derivatives	0	0.01	67
57	Glucose-6-P(1MEOX) (6TMS)	sugars and sugar derivatives	0	0.01	68
58	Rhamnose (1MEOX) (4TMS) MP	sugars and sugar derivatives	61.71	0.9	20
59	Fructose (1MEOX) (5TMS) MP	sugars and sugar derivatives	130.89	82.83	16
60	Fructose (1MEOX) (5TMS) MP	sugars and sugar derivatives	158.5	25.3	13
61	Glucose (1MEOX) (5TMS)	sugars and sugar derivatives	181.08	101.02	11
62	Glucose (1MEOX) (5TMS) MP	sugars and sugar derivatives	210.75	54.83	8
63	Galactose (1MEOX) (5TMS)	sugars and sugar derivatives	210.75	54.83	9
64	Galactose (1MEOX) (5TMS) MP	sugars and sugar derivatives	42.03	13.42	24
65	Glucose (1MEOX) (5TMS)	sugars and sugar derivatives	210.75	54.83	10
66	Mannitol (6TMS)	sugars and sugar derivatives	55.37	32.33	21
67	Inositol, myo- (6TMS)	sugars and sugar derivatives	549.75	172.82	3
68	Sucrose (8TMS)	sugars and sugar derivatives	1272.19	96.53	1
69	Trehalose, alpha,alpha’-, D8TMS	sugars and sugar derivatives	0	0	69
a Compounds identified through GC-MS analysis of apoplast wash fluid collected from N. benthamiana leaves. Derivatization was performed with Methyl‐N‐(trimethylsilyl)trifluoroaceamide (MSTFA) and trimethylsilyl (TMS) derivatives are specified for each compound. b Area values of AWF compounds from six biological replicates were averaged and normalized against an internal standard (ribitol) * 100. …
